# Supplementary material for: Shedding the Light on Post-Vaccine Myocarditis and Pericarditis in COVID-19 and Non-COVID-19 Vaccine Recipients
Source: Vaccines (Basel). 2021 Oct 15;9(10):1186. doi: 10.3390/vaccines9101186 (PMC8541143; doi:10.3390/vaccines9101186)
Supplement: Supplementary file 1 [file vaccines-09-01186-s001.zip]

Archive with 1 entries (1 files):
- vaccines-1411296-supplementary.pdf
